# Supplementary material for: Chromobox protein homolog 7 suppresses the stem-like phenotype of glioblastoma cells by regulating the myosin heavy chain 9-NF-κB signaling pathway
Source: Cell Death Discov. 2025 Feb 23;11:74. doi: 10.1038/s41420-025-02362-7 (PMC11847914; doi:10.1038/s41420-025-02362-7)
Supplement: Supplementary file 2 — Table S1 [file 41420_2025_2362_MOESM2_ESM.xlsx]

## Sheet: S1
Supplemtary Table 1：CBX7 mass spectrometry results（ConVSOE）
IgG		CBX7
Score Sequest HT: Sequest HT	Gene Symbol	Score Sequest HT: Sequest HT	Gene Symbol
1864.5	ACTB	2064.45	GAPDH
1796.08	GAPDH	2023.69	ACTB
1086.93	EEF1A1	1774.82	MYH9
978.98	HSP90AB1	1357	EEF1A1
971.13	PKM	1241.94	PKM
855.07	TUBA1B	1026.91	TUBA1A
759.46	TUBA1C	908.7	POTEE
719.73	ACTN4	895.91	HSP90AB1
710.93	VIM	847.42	TUBA4A
633.67	TUBB	821.2	TUBA1C
522.85	MVP	723.25	ACTN4
504.74	TUBB4B	712.06	TUBB
485.63	TUBA8	697.55	VIM
477.58	RCN1	558.34	TUBB4B
463.98	ACTA1	508.39	ACTA1
420.65	TUBB2B	458.21	TUBB2A
419.85	HSPA5	444.41	RCN1
379.18	EEF2	429.4	CALU
355.45	ACTN1	395.34	HSPA5
323.22	HSP90AA1	389.8	EEF2
317.74	CALU	372.82	TUBB3
312.43	TUBB3	367.8	HSP90AA1
304.57	IQGAP1	339.57	PPIB
294.92	EIF4A1	329.06	IQGAP1
289.46	PPIB	325.53	MVP
225.78	BCLAF1	269.03	ACTN1
216.94	STAT1	260.99	EIF4A1
215.6	TRIM21	257.13	RPS7
213.83	FLNA	234.21	TUBB6
203.95	ERLIN1	211.72	STAT1
200.88	TJP1	208.35	RACK1
191.53	ESYT2	201.5	SRSF3
191.06	TUBB6	199.55	CFL1
181.89	RBBP7	199.25	EIF5B
179.26	POTEF	199.03	ACTBL2
170.02	IMPDH2	197.66	RBBP7
169.34	ERLIN2	195.17	MYH10
167.4	TACC3	194.59	IFIT1
164.82	GNE	192.82	ALDH7A1
162.65	RPS7	192.72	FLNA
162.2	CFL1	190.78	PSMA2
161.72	PSMA1	183.16	HSPA8
156.85	ACTBL2	179.91	PSMA1
151.26	HSPA8	178.21	TJP1
151	TARS1	169.59	ESYT2
149	THRAP3	168.61	TACC3
145.89	SSBP1	165.54	RPL22
145.88	RACK1	164.41	BCLAF1
145	PSMA6	163.69	IMPDH2
143.87	ATP5F1B	162.25	SUB1
142.33	IFIT1	157.73	SPTAN1
138.84	SUB1	157.6	PSMA5
138.5	ENO1	155.33	GNE
137.94	MYH10	152.02	PSMA7
132.82	HSPA9	151.93	ATP5F1B
132.65	PSMA7	148.93	MX1
130.04	ALDH7A1	148.36	RPS3A
129.52	PSMA5	147.32	ERLIN1
127.2	RBM39	147.27	TARS1
125.25	MYH11	146	LRRC59
123.27	RPS4X	143.77	RPS4X
120.95	SPTBN1	142.41	PSMA6
115.99	PSMD2	139.09	RPS15
115.53	U2AF2	138.43	PSMD2
114.1	LUC7L2	137.63	PSMB1
113.76	SERPINH1	137.42	RPL17
113.34	SLC25A5	136.12	H2BC18
113.23	ERGIC1	135.5	RBM39
112.81	EIF5B	135.33	ENO1
112.63	ARF3	131.03	ABCF1
112.48	DDX39A	128.74	THRAP3
112.05	MYL6	128.27	U2AF2
111.44	HSP90AA2P	124.18	CBX7
110.89	RPS15	121.07	G6PD
110.83	SNRNP200	119.56	PSMB6
110.11	PSMA4	119.23	MYH11
106.93	MX1	118.57	GFPT1
106.51	SPTAN1	117.63	RPS17
106.03	PSMA2	117.6	H2BC21
104.93	RPS3A	116.18	HSPB1
104.49	TUFM	115.81	SLC25A5
103.5	GFPT1	115.55	TUFM
102.88	HSPB1	115.03	HSPA9
102.36	CCN1	114.71	PPIL4
101.78	CCT4	113.69	NAMPT
98.07	RPL22	113.6	DDX39A
97.85	PPP4C	111.4	CCT4
96.46	RPL35	109.67	SPTBN1
94.85	G6PD	109.64	CTNND1
94.18	PCMT1	109.3	DDX46
93.92	ARF4	109.26	IFIT5
92.5	PLOD1	108.14	DEK
91.85	ABCF1	107.63	SAMHD1
91.78	PRDX6	107.32	PSMB4
91.09	MTA2	107.2	TRIM21
90.9	PSMB2	106.97	GLS
90.68	ARF5	104.89	PSMB8
90.21	PSMB4	104.66	MYL6
89.28	RPS25	100.31	ERLIN2
88.91	GNAI2	99.95	CCN1
88.77	PSMB8	99.15	PRDX6
88.63	CHD4	98.01	RPS25
88.2	ATP5F1A	97.72	RPS14
87.97	SAMHD1	97.28	ERGIC1
87.45	KRT10	95.85	MYO1C
86.27	KRT1	95.25	PLOD1
85.37	PSMB1	94.3	HSPA1B
82.21	H2BC21	93.64	PSMA4
81.11	IFIT5	93.63	SERPINH1
80.83	LMNA	92.91	GARS1
80.05	RPS12	92.39	DDX5
79.71	XPO1	90.41	LUC7L2
79.56	IDH2	88.83	RPS12
79.17	PSMC2	87.05	RPS3
78.89	PSMC1	86.29	ATP5F1A
78.87	PPIL4	86.2	DYNC1H1
78.72	RPL7	86.13	MYL12B
78.57	H2BC18	86.12	TUBB1
78.53	ARL6IP4	85.92	ANXA2
78.4	RAB1B	85.16	RPL9; RPL9P7; RPL9P8; RPL9P9
77.94	RPS2	83.9	GNAI2
77.92	RPN2	80.86	RPL7
77.73	COPB1	80.84	ARF3
76.84	EIF4A3	80.71	RPS2
76.8	RPL9; RPL9P7; RPL9P8; RPL9P9	80.48	XPO1
76.33	RPS3	80.24	VPS35
76.21	SLC25A6	79.96	RPL27
75.2	HSPA1B	79.47	PPP1CB
74.74	TCP1	79.46	MTA2
73.4	CCT6A	79.03	RPL35
72.14	RPS14	78.89	EIF4A3
71.69	DDX5	78.47	SNRNP200
71.52	CTNND1	76.74	RAB1B
70.36	PPP2CA	76.28	ARF4
70.17	CORO1C	75.71	PPP1CA
67.48	GNAI3	75.69	MYH14
67.38	SRSF3	74.87	RPL26
66.49	DDX46	74.81	LGMN
66.48	MATR3	73.79	RPN2
65.86	GARS1	71.6	ARF5
65.57	PSMB6	70.32	COPB1
65.45	MYL12B	69.38	CCT3
65.07	RPS17	69.34	EFTUD2
64.66	MYO1C	69.11	PRPF8
64.6	GLS	68.53	RBBP4
64.39	HNRNPM	68.36	PSMA3
63.96	RPL23A	68.27	HNRNPM
63.67	PSMD3	68.12	EIF1AX
63.23	KRT81	68.02	PSMD3
63.11	PSMB5	67.75	CCT6A
62.8	PCBP1	67.17	UBE2D3
62.69	DDX39B	66.97	PCBP2
62.65	EFTUD2	66.33	RPL38
62.59	NAMPT	64.94	DDX39B
62.58	GSTO1	64.76	IDH2
62.38	POLR1F	64.29	PSMB5
60.64	SRRM1	63.73	PSMB3
59.06	DYNC1H1	63.64	RPS15A
58.81	TOP1	63.33	PSMC2
57.94	ANXA2	62.48	CORO1C
57.8	RHOA	61.1	PSMB2
57.28	CCT5	60.7	CCT5
56.9	PRPF38B	59.71	GSTO1
56.86	U2AF1	59.51	H2AC20
56.8	PPIG	59.33	PSMB7
56.69	PCNA	58.8	MATR3
56.35	PSMB3	58.47	TCP1
56.34	RPL26L1	57	RAB1A
56.31	RHOC	56.94	PSMC4
55.69	PSMC4	56.19	MX2
55.38	KRT9	56.01	SSBP1
55.35	EFHD2	55.9	RPS16
55.22	PRPF8	54.54	COPG1
55.04	RBM22	53.14	PYGB
54.59	HYOU1	52.92	ACTN3
54.55	RBBP4	52.38	RPS27A
54.36	RPS16	50.36	RPS26
53.91	VPS35	50.09	RPL37A
53.88	EHD4	49.07	EHD4
53.75	LGMN	48.74	PSMC5
53.42	PSMB10	48.48	NPM1
53.06	RPL32	48.01	HYOU1
52.95	ARHGEF7	47.76	TPM3
52.85	PSMA3	47.57	XRCC6
51.52	RPL17	46.84	PPP2CA
50.73	RPL37A	46.7	GNAI3
50.31	LUC7L3	46.23	RCC2
50.26	PRDX1	46.21	ATP2A2
49.4	FOCAD	46.16	IFI44
48.96	RPS27A	45.72	PCNA
48.29	GIT1	45.44	PSMC1
47.77	PSMB7	45.04	HMGB1
47.61	NUP214	44.89	PDIA5
46.66	TACC2	44.65	DDX3X
46.62	XRCC6	44.6	U2AF1
46.47	PPP1CA	44.2	PCMT1
46.45	RPL38	43.7	CDK1
45.84	RPS20	43.43	RPL19
45.83	RPS15A	43.3	RPL32
45.75	CCT3	43.09	RPS20
45.11	CDK1	43.05	ARCN1
44.98	MSN	42.34	POLR1F
44.42	COPG1	42.31	RAN
43.75	DDX3X	42.26	MSN
43.27	DNAJA1	42.23	KRT81
42.5	CRYBG3	42.05	SRRM1
42.29	UBE2D3	41.97	RHOC
41.46	LRRC59	41.96	LMNA
41.43	PLEC	41.96	PRDX1
41.36	RPS18	41.9	RHOA
41.26	HSP90B1	41.58	PSMB9
41.16	RAP1B	41.46	EEF1G
41.12	NPM1	41.39	PHGDH
40.88	MBD3	41.2	SLC25A3
40.69	PSMB9	40.88	RPL10
39.85	PLGRKT	40.54	NPEPPS
39.77	ARCN1	39.84	TPM4
39.71	MX2	39.43	SLC2A1
39.47	C1QBP	39.42	RPL27A
39.37	CAPZA1	38.96	RBM22
39.24	RIGI	38.6	PPP4C
39.06	SAR1A	38.45	FLII
38.69	CAPZB	38.34	RAB10
38.59	RAB1A	38.09	RPS13
38.42	ISG15	37.89	EFHD2
38.39	SRRM2	37.57	LUC7L3
38.21	RCN2	37.57	RPSA
38.13	RPL10	37.5	FOCAD
37.9	PYGB	37.47	RCN2
37.47	DEK	37.41	GIT1
37.06	PCBP2	37.27	RPL31
37	GART	37.1	PRPF38B
36.51	PHGDH	36.54	SAR1A
36.34	ATP2A2	35.63	CTPS1
35.71	TPM3	35.59	RIGI
35.17	PSMC5	35.32	RAB8A
35.15	RPL31	35.2	RNF2
35	EIF3C	34.66	HNRNPH2
34.99	TPM4	34.03	RPS9
34.36	HNRNPF	33.63	MBD3
34.05	HDAC1	33.32	SRSF7
33.69	RAN	33.23	ARL6IP4
33.62	PPP1CB	32.83	HDAC1
33.43	DSTN	32.11	PSMB10
33.27	KRT2	32.1	KPNA2
32.72	RPL27	32.01	COPA
32.68	MTHFD1	31.99	RPL23
32.56	HLA-A	31.51	PCBP1
32.15	NONO	31.38	MTHFD1
31.78	CSE1L	30.71	ISG15
31.33	RAB10	30.49	NONO
31.33	RPL23	30.44	DNAJA1
31.26	SNRNP27	30.09	PHF6
31.19	RAB5C	30.06	HMGB2
31.13	CAV1	29.91	CCN2
30.54	H1-3	29.83	CSE1L
30.48	HMGN2	29.42	CKAP5
30.46	TNPO1	29.04	HNRNPH1
30.12	KIF5B	28.97	RAP1B
29.51	CHD1	28.87	ACOT7
29.41	IFI44	28.86	RAB5C
29.37	RPN1	28.67	RPL8
29.07	TCOF1	28.6	EIF3A
29.04	EIF3A	28.58	TPM1
28.88	HDAC2	28.46	PLEC
28.45	RPS23	28.46	RPLP0
28.44	RPL18	28.19	HSP90B1
28.01	RPL3	27.95	HMGN2
27.35	EZR	27.88	RPL4
27.2	HNRNPH1	27.86	ERBIN
27.03	RAP1A	27.72	FEN1
26.99	SLC25A3	27.64	RPL23A
26.87	RELCH	27.57	ACTR3
26.86	SRP14	27.33	EIF2S3
26.83	YARS1	27.32	H4C1; H4C11; H4C12; H4C13; H4C14; H4C15; H4C16; H4C2; H4C3; H4C4; H4C5; H4C6; H4C8; H4C9
26.82	ACTR3	27.06	CNP
26.72	CCT2	26.92	NOP16
26.55	FHL2	26.88	OAS3
26.49	RPS27	26.72	GART
26.47	NUP62	26.45	CNN3
26.44	EEF1G	26.39	NSF
26.38	NSF	26.2	PPIG
26.24	PARP4	25.82	MRTO4
26.01	FLII	25.77	KPNB1
25.81	RP9	25.77	SRSF10
25.23	RDX	25.71	TK1
25.18	XRCC5	25.68	IFIT2
25.09	SAMD9	25.56	TMA16
25.07	RPL8	25.51	DNAJB11
25.06	NUDT21	25.2	UQCRC2
24.72	RPL4	25.19	TMOD3
24.63	CCN2	25.06	GATAD2B
24.59	AP2B1	24.95	KIF5B
23.91	TECR	24.95	SRRM2
23.84	PRPF6	24.94	TCOF1
23.45	GATAD2B	24.7	ARHGEF7
23.37	HLA-C	24.55	TAGLN2
23.23	FASN	24.39	RPL30
23.09	HNRNPU	23.99	RPL13
23.04	GIT2	23.9	CAND1
22.8	RPL19	23.84	C1QBP
22.75	RPL5	23.7	H1-3
22.72	NPEPPS	23.69	RPS18
22.65	CPSF6	23.66	EIF3CL
22.51	ACOT7	23.62	EIF3I
22.34	RPSA	23.56	VDAC2
22.28	KPNB1	23.12	ATL3
22.12	RPS26	23.09	MCM7
22.05	OAS2	23.01	EMC1
22.03	CNP	22.84	NOLC1
21.97	RPS9	22.83	CAPZB
21.93	RPL13	22.77	EHD1
21.92	MAP2K1	22.67	RPS23
21.9	LRPPRC	22.6	PDS5A
21.76	OAS3	22.47	CRYBG3
21.76	EIF1AX	22.32	CHD4
21.2	CALM3	22.06	RPN1
21.07	PDCD6IP	21.59	HLA-A
21	SRSF11	21.49	PLGRKT
21	MTMR10	21.48	CMPK1
20.9	OXSM	21.45	YARS1
20.76	UQCRC2	21.38	H2AZ2
20.7	RPL21	21.26	THBS1
20.51	TMA16	21.26	OAS2
20.5	RPL30	21.16	PRKDC
20.43	RAB8A	20.97	IPO7
20.33	MYO6	20.93	LGALS1
20.11	CTPS1	20.83	SRP14
19.99	ATP5F1C	20.82	TFRC
19.83	TPM1	20.57	STAT3
19.6	SLC2A1	20.47	CTTN
19.57	EIF3I	20.32	RING1
19.5	KPNA2	20.24	GTF2E2
19.39	EIF3B	20.09	CAPZA1
19.37	RPS13	20.08	SLC16A1
19.36	ERBIN	19.82	THOC2
18.97	VARS1	19.59	AHSA1
18.75	STAT3	19.58	RPL36
18.66	CNN3	19.55	HDAC2
18.58	PFKP	19.44	CBX5
18.58	GATAD2A	19.05	MAP2K1
18.56	RPA1	19.02	ACAT1
18.2	C11orf98	18.97	NUP205
18.14	DNAJA2	18.96	SAE1
18.14	RPL27A	18.95	TACC2
18.01	PRDX2	18.79	HMGA1
17.96	MDK	18.69	GATAD2A
17.86	COPA	18.59	BMI1
17.59	RPL36	18.57	CCDC124
17.56	MAP2K2	18.5	CHD1
17.55	SART1	18.17	DDX21
17.5	RPS11	18.05	TUBGCP2
17.47	SRP68	17.97	SRSF11
17.22	RPL18A	17.82	HLA-C
17.17	GNAS	17.78	RPL5
17.16	RAB8B	17.72	ALDH18A1
17.13	THOC2	17.71	EIF2B1
17.1	CBX5	17.69	RPL21
16.97	H2AC20	17.61	DBN1
16.94	NUP93	17.58	RELCH
16.93	LYAR	17.52	NUP62
16.88	MTA1	17.4	RAB13
16.84	OAT	17.39	SAMD9
16.84	RPS6	17.34	RPL11
16.8	FXR1	16.95	PSMC3
16.72	GCLM	16.94	PRPF6
16.7	ZCCHC17	16.84	ARHGAP1
16.65	SAR1B	16.83	SNRNP27
16.57	DYNLL1	16.74	DTX3L
16.52	UNC45A	16.69	TAP2
16.49	ACTR2	16.5	COPG2
16.44	U2SURP	16.37	PRPF38A
16.36	ARPC2	16.24	IFI44L
16.24	RAB35	16.2	UGDH
16.23	TRPM7	16.1	EPRS1
15.95	RPL39	16.07	SSRP1
15.62	NUP205	16.04	MYO6
15.44	DBN1	15.73	LRPAP1
15.43	CWC25	15.67	SART1
15.4	SRSF7	15.66	YBX1
15.39	CAND1	15.66	DYNLL1
15.28	TAP2	15.56	RARS1
15.26	OPA1	15.31	SQOR
15.23	TNPO3	15.31	RPL39
15.22	UGDH	15.29	CAV1
15.19	ALDH18A1	15.25	LYAR
15.18	RBM25	15.2	SSR4
15.08	RPL14	15.11	HNRNPA0
15.06	UPF1	15.11	RPL24
15.06	SLC16A1	15.1	ACTR1A
14.95	FLNB	15.05	SERPINE1
14.87	MCM7	14.92	RAB5A
14.81	ERH	14.84	MTA1
14.79	RAB5A	14.81	PHC2
14.76	TAGLN2	14.79	ARPC1B
14.7	C3	14.77	EIF4G1
14.66	FAU	14.7	MCM3
14.64	RPS5	14.55	TAP1
14.54	EIF2B1	14.54	PFKP
14.31	DTX3L	14.35	UCHL1
14.25	EEF1D	14.34	TNPO1
14.03	SSR4	14.34	LAP3
14.02	PRPF19	14.33	RPL18
14	EMC1	14.27	OAT
13.92	RPL6	14.27	LRRC47
13.91	RCC2	14.2	PRDX2
13.81	PDLIM7	14.14	FHL2
13.76	TK1	14.04	FAU
13.74	EIF2S3	14.01	FASN
13.67	LGALS1	13.99	FLNB
13.66	RPLP0	13.93	LARS1
13.59	PSMC6	13.89	TNPO3
13.49	NUP88	13.87	FXR1
13.22	ATP1A1	13.86	MFAP1
13.21	DNAJB11	13.78	IDH3A
13.2	IFIT2	13.76	ARPC2
13.18	TBC1D10B	13.66	ATP5F1C
13.16	ATL3	13.63	EIF3B
13.1	CSNK2A2	13.57	EEF1B2
13.05	UBE2L6	13.47	PDCD6IP
12.96	SAE1	13.46	DNM2
12.84	TFRC	13.37	DHX9
12.82	DHRS4	13.18	SRRT
12.79	HMGB2	13.15	PSMD11
12.75	CDC42	13.14	SRP68
12.6	RABL6	13.05	FRG1
12.58	H4C1; H4C11; H4C12; H4C13; H4C14; H4C15; H4C16; H4C2; H4C3; H4C4; H4C5; H4C6; H4C8; H4C9	12.88	UPF1
12.51	DDX21	12.82	SRP72
12.5	SPCS2	12.81	EIF2AK2
12.33	RPL11	12.8	MGST1
12.28	PRPS1	12.79	GNAS
12.07	PTN	12.79	PRPF40A
12.05	RPL29	12.71	TRIP10
12.03	PLG	12.69	CSNK2A2
12.01	HNRNPA1	12.64	MYT1L
11.93	HSPD1	12.54	LONP1
11.93	VPS26A	12.54	RPS6
11.93	AHSA1	12.53	RSRC2
11.9	MCM3	12.44	RPS8
11.89	VPS29	12.38	CNN2
11.74	TMED10	12.36	UBE2L6
11.66	HMGA1	12.31	CMYA5
11.63	PDIA5	12.29	EIF3E
11.57	SRP9	12.29	OPA1
11.55	NOP16	12.29	RBM25
11.5	CHD3	12.15	CALM3
11.45	RSRC2	12.13	HSD17B12
11.43	THBS1	12.13	PSMC6
11.43	LRRFIP2	12.02	PDLIM7
11.43	MCM6	11.97	SRP9
11.34	PPIA	11.91	SAMD9L
11.32	NEXN	11.89	RPS10
11.26	DNM2	11.82	ACTR2
11.16	VDAC2	11.81	PDHB
11.07	ARGLU1	11.75	GIT2
11.03	TAP1	11.6	VPS29
11	PRPF40A	11.57	RFC4
10.98	RHOB	11.55	RPL29
10.94	RPLP1	11.54	DOCK10
10.92	HSD17B12	11.47	BCCIP
10.86	HINT1	11.39	RPS5
10.73	ACAT1	11.36	UBTF
10.71	SLC25A24	11.36	RPLP1
10.7	FRG1	11.34	RPLP2
10.7	PAXBP1	11.29	CCT2
10.58	PHB2	11.19	PARP14
10.55	RHEB	11.16	DIS3
10.52	CMPK1	11.14	TECR
10.51	PSMD1	11.02	IFIT3
10.51	RPL13A	10.9	DSTN
10.5	EIF3G	10.89	DCTN2
10.48	PLOD3	10.84	C11orf98
10.43	KLHDC4	10.82	ACP1
10.39	YWHAZ	10.77	AP3D1
10.32	NSUN2	10.66	IPO5
10.32	TAOK2	10.65	ERH
10.31	RAB11A	10.53	SRSF6
10.25	PFN1	10.5	CDC42
10.22	CRTAP	10.39	PHB2
10.21	FEN1	10.33	ELOA
10.09	RPL28	10.27	TOP1
9.99	ACTR1A	10.24	RPL14
9.98	COPE	10.24	IGHV6-1
9.97	IFI44L	10.23	HNRNPU
9.97	LIMA1	10.22	TARDBP
9.95	CNN2	10.16	CRTAP
9.94	ZYX	10.13	LRPPRC
9.88	PUF60	10.06	TRIP6
9.85	NKAPD1	9.97	PUF60
9.82	UBA2	9.87	RFC5
9.73	ARPC3	9.75	HINT1
9.68	EIF2AK2	9.75	ATP1A1
9.59	SAMD9L	9.69	LDHB
9.57	HNRNPA0	9.53	RTCA
9.57	TBL2	9.47	FLOT1
9.5	PYGL	9.47	HMGA2
9.44	KRT14	9.46	HTATSF1
9.34	CDK12	9.43	RAB21
9.32	ZC3HAV1	9.4	S100A6
9.3	STT3A	9.32	YWHAQ
9.27	ILK	9.29	SURF4
9.26	SRRT	9.27	CUL4B
9.25	KIF4B	9.25	KRT1
9.25	DKK1	9.22	CSRP1
9.2	CDC5L	9.19	ARF6
9.14	DLG5	9.16	VDAC3
9.11	EHD1	9.15	UPF3B
9.08	PRKDC	9.13	NCL
9.07	EIF3L	9.11	CSNK2A1
9.02	TNS3	9.1	HSPD1
8.89	NOP58	9.05	ARHGEF1
8.87	GRWD1	9.03	FAF2
8.87	SEC61A1	9	SREK1
8.83	YWHAQ	9	RPS27
8.82	ARPC1B	8.99	TWF2
8.71	EIF4G1	8.96	SEC11A
8.68	AP3D1	8.93	PSMD1
8.61	IMPDH1	8.91	PLOD3
8.61	NIF3L1	8.85	TRA2B
8.6	EIF3E	8.84	TMED10
8.59	RAB12	8.74	ATP5MF
8.58	CSNK2A1	8.73	SFXN1
8.58	IDH1	8.71	KLHDC4
8.52	DNMT1	8.62	EIF2S1
8.47	PDS5A	8.49	CDC20
8.41	PRDX3	8.49	CCAR1
8.37	CSRP1	8.43	MAGED2
8.33	S100A6	8.41	ADAR
8.29	FAM120A	8.4	PFKL
8.21	HNRNPA3	8.4	RPS21
8.19	TUBGCP2	8.37	ARPC4
8.18	HSPH1	8.35	NDUFA10
8.17	LBR	8.29	ARL6IP5
8.17	UFL1	8.27	TOP2A
8.11	PSMC3	8.2	EIF3D
8.04	EPPK1	8.15	SPTBN2
8.03	PFKL	8.11	PDS5B
7.86	EPRS1	8.1	RPS11
7.72	DOCK10	8.08	DHRS4
7.7	IPO7	8.06	VMP1
7.69	SRP72	8	SSR3
7.62	SEC11A	7.99	CWC25
7.58	RUFY1	7.94	HADHB
7.58	RPS10	7.91	SRM
7.57	HADHB	7.91	CDK5
7.55	SNRPB	7.85	NCAPG2
7.54	EIF5A	7.81	PARK7
7.54	MED19	7.76	PSIP1
7.47	SNRNP40	7.76	CSNK2B
7.45	TWF2	7.72	HABP4
7.43	CDK5	7.69	U2SURP
7.36	SLC25A11	7.62	MARK2
7.36	IGKV2-29	7.62	LYPLA2
7.28	ATRX	7.62	PGM3
7.22	SRSF10	7.6	TNS3
7.22	FAF2	7.57	PDCD6
7.22	CDK11A	7.46	KANK2
7.14	IGLV3-10	7.44	HSPH1
7.13	CUL4B	7.39	SYNJ2
7.11	IFRD1	7.36	RPL3
7.1	GCN1	7.32	MLEC
7.1	GANAB	7.27	TMEM33
7.1	SDF2	7.2	ZCCHC17
7.09	DRG2	7.17	IQGAP2
7.05	TOR1AIP1	7.16	CTNNA1
7.01	FXR2	7.14	C3
6.99	TRIP6	7.12	PAXBP1
6.97	DARS1	7.12	EPHA2
6.94	TARDBP	7.08	SRSF2
6.91	GSTK1	7.05	SDF2
6.84	MARCKS	7.05	GMPPA
6.84	PRKCI	7.01	SUPT16H
6.8	LARS1	6.99	CHERP
6.8	TMOD3	6.87	NUP214
6.77	BCCIP	6.85	LTV1
6.76	DNAJB3	6.8	RFC2
6.73	SNRPD2	6.77	BUD31
6.73	DHX9	6.75	IGKV2-40
6.71	LAP3	6.74	RPL6
6.69	YBX1	6.72	PTPN1
6.69	TOP2A	6.71	EIF3F
6.67	PLRG1	6.69	ALDH1A3
6.66	MBD2	6.63	SRSF1
6.66	AP2M1	6.62	EEF1D
6.64	RFC3	6.61	APRT
6.63	RTCA	6.6	MSH2
6.59	HMGB1	6.6	UNC45A
6.56	SLC16A3	6.55	UFL1
6.54	COPG2	6.53	ZC3HAV1
6.51	VMP1	6.53	FARSA
6.51	CLPTM1	6.53	CCT7
6.5	SREK1	6.51	C4A
6.48	RAB32	6.5	VPS26A
6.48	IPO5	6.48	PRKACA
6.47	SMARCD3	6.46	LIMA1
6.47	NF1	6.4	SLC1A5
6.46	CKAP5	6.4	MMTAG2
6.41	RPLP2	6.38	MBOAT7
6.34	NUP188	6.37	GRWD1
6.31	DCTN2	6.37	SPCS2
6.3	PARP12	6.35	PAICS
6.28	PSMD14	6.34	SLC16A3
6.26	DDX19B	6.33	EIF2S2
6.25	SLC1A5	6.3	NEB
6.2	FBXO46	6.29	MCTS1
6.19	WARS1	6.24	TPI1
6.16	EPHA2	6.21	FSCN1
6.12	LAMB3	6.19	RBM14
6.09	PRDX5	6.14	FMR1
6.08	ASNS	6.1	ILK
6.06	RAB21	6.09	NEXN
6.06	MRTO4	6.08	ADH5
6.06	POLR2H	6.08	RHOB
6.05	SLC30A7	6.05	IARS2
6.05	RBM14	6.03	ATRX
6.02	SERPINE1	6.01	MMS19
6.01	SOAT1	6	CLCC1
5.99	KDELR2	6	RAP2C
5.96	YWHAB	5.97	PSMD5
5.96	PPP2R2A	5.94	SMC4
5.96	UBE2S	5.83	DHX15
5.95	DCTN1	5.78	UQCRC1
5.95	RAE1	5.75	DNAJA2
5.94	TTF2	5.71	DDX6
5.93	UPF3B	5.69	HDLBP
5.91	SDF4	5.68	BTF3
5.77	ALDH1A3	5.66	PAK1IP1
5.77	ALDOA	5.65	UBA2
5.75	SURF4	5.64	NIFK
5.71	MMS19	5.62	GCLM
5.69	ABCF3	5.62	RAB32
5.64	IGHV6-1	5.62	C1QA
5.63	HP	5.6	ARHGAP39
5.57	TOMM22	5.58	BAG2
5.55	IFIH1	5.54	EIF4E
5.53	RPL36AL	5.54	SUZ12
5.51	FMR1	5.51	ZYX
5.48	DNAJC10	5.51	TOMM22
5.48	ARPC4	5.49	PHC3
5.47	TRIP13	5.42	SCAMP3
5.46	YWHAE	5.4	TBC1D10B
5.44	MYO5A	5.39	MCM4
5.44	LLPH	5.39	GMPS
5.43	PHF6	5.37	PRPS1L1
5.39	MAGED2	5.35	RFC3
5.34	RAP2C	5.33	IGHV1-45
5.32	ARHGEF1	5.32	RNGTT
5.2	NSRP1	5.31	MCU
5.19	NUCKS1	5.21	NGLY1
5.14	RPP30	5.19	PPME1
5.07	PAK1IP1	5.16	DYNLT1
5.06	RAC2	5.15	PARP4
5.02	PARP14	5.12	NUCKS1
5.01	RARS1	5.08	MRPS11
4.98	P4HB	5.06	GBP2
4.94	PTPN1	5.06	SLC25A11
4.91	MBOAT7	5.04	RBMX2
4.88	LRRC47	4.98	LBR
4.88	RPL15	4.98	NSUN2
4.83	OGFR	4.98	ARL1
4.83	SLC25A13	4.98	FBL
4.82	RNGTT	4.92	CPSF6
4.81	GSS	4.87	ASNS
4.8	EIF3F	4.84	SLC25A24
4.76	UBTF	4.82	GCN1
4.74	ATP6V1H	4.8	EHD2
4.74	PGAM5	4.76	IFRD1
4.7	RPS8	4.74	TAOK2
4.68	RTRAF	4.73	WAPL
4.65	USP9X	4.69	PPP2R1A
4.65	IDH3A	4.68	PSMD6
4.63	CSNK2B	4.63	NACA
4.63	ELOF1	4.62	RRAGA
4.58	NME1	4.58	SCOC
4.53	SLC25A1	4.58	PNN
4.46	SDHB	4.53	CNGA3
4.46	ARHGAP5	4.51	ELAVL1
4.42	NCLN	4.42	BCAS1
4.4	NDUFS6	4.41	IPO9
4.39	NCL	4.35	SNRPD3
4.39	RPS21	4.34	BYSL
4.35	THOC3	4.32	MANF
4.33	RPS29	4.31	STT3A
4.31	SMC4	4.3	PPM1F
4.31	DDX6	4.27	LOXL2
4.31	RFC4	4.27	CNIH4
4.24	SRSF6	4.25	TRIM28
4.23	NDUFS1	4.23	ESYT1
4.2	TMEM41B	4.23	AFAP1
4.19	AKAP9	4.21	S100A10
4.19	E2F4	4.21	OXSR1
4.18	ARHGEF6	4.17	DKK1
4.18	SH2D7	4.13	ABCE1
4.13	RAB2A	4.1	PPIA
4.13	EGFR	4.1	RPL13A
4.13	DNAJC7	4.09	OGFR
4.09	SEC22B	4.08	CNDP2
4.09	CNIH4	4.07	RAB11A
4.08	ELOVL5	4.03	NSRP1
4.06	MYO1B	4.02	RBM17
4.06	AK6	4.02	HPX
4.05	ACP1	4.01	EIF3G
4.04	PARP1	4	DNM1L
4.03	RPS6KA1	3.98	ELOVL1
3.99	CNDP2	3.98	ARHGDIA
3.98	SQOR	3.98	NIBAN2
3.98	LIMS4	3.96	DLD
3.96	NIBAN2	3.94	LLPH
3.96	CAV2	3.9	SNRPF
3.94	SLC7A5	3.9	WBP11
3.94	FRYL	3.89	DDX19B
3.92	SNX2	3.89	TRIM25
3.91	LONP1	3.88	SEPTIN7
3.9	SSR3	3.87	CAV2
3.89	SNRPD3	3.85	PARP1
3.84	CACYBP	3.84	ELOVL5
3.81	TRIM28	3.84	VPS18
3.81	C4A	3.83	SMARCA1
3.8	PPA1	3.82	RPL22L1
3.79	BUB3	3.81	PSMD14
3.76	SRPRA	3.78	XIAP
3.74	PRXL2C	3.76	IGFBP7
3.74	CRYZ	3.76	RPS24
3.72	GAK	3.76	DNAJC10
3.72	FANCD2	3.74	PREP
3.69	CTNNA1	3.72	NUDT21
3.68	UBLCP1	3.7	RPS29
3.68	BYSL	3.68	RPS19
3.68	EIF2S2	3.66	HBS1L
3.68	RSAD2	3.65	PSME2
3.66	CTTN	3.65	MOV10
3.64	NDUFA13	3.63	LPCAT1
3.62	ELOA	3.62	PFN1
3.62	MCM4	3.61	PRKRIP1
3.61	KRI1	3.61	SNX27
3.58	SPC24	3.6	PPA1
3.58	PYCR2	3.58	KRT10
3.58	DYNC1LI1	3.58	C2CD3
3.57	ATG5	3.57	RSRC1
3.57	EXOC8	3.56	NUP37
3.56	NCDN	3.56	NCAPG
3.56	SREK1IP1	3.54	ETFA
3.52	RRAS2	3.53	RTN3
3.51	ZC3H13	3.52	SPOUT1
3.5	NNMT	3.52	UBE2S
3.49	CALR	3.5	OSTC
3.49	TMEM33	3.5	LPXN
3.46	ANXA1	3.5	VARS1
3.45	SNRPF	3.5	CCNT2
3.44	DYNLT1	3.5	PYCR1
3.44	PSMD4	3.48	ARPC5
3.44	DCTD	3.47	POLR2H
3.42	SFXN1	3.47	SF3B6
3.39	S100A11	3.47	ALYREF
3.39	ATG16L1	3.46	SRPRA
3.35	SCOC	3.46	DRG1
3.35	PDLIM5	3.45	CUX1
3.34	SSRP1	3.45	DHCR7
3.33	NCEH1	3.45	FRYL
3.32	LIMS1	3.39	GSK3B
3.31	FARSA	3.38	PPP2R5D
3.31	NKTR	3.34	MARCKS
3.3	WDR82	3.33	EXOC1
3.3	CCDC86	3.32	AZI2
3.3	UCHL1	3.31	ZNF207
3.29	ARF6	3.31	CWF19L2
3.26	DIS3	3.3	MRPL33
3.26	PRPF4B	3.26	COPE
3.24	CSDE1	3.24	PDLIM4
3.23	HK2	3.23	HM13
3.23	HTATSF1	3.22	BAG3
3.22	TMEM209	3.2	RHOG
3.21	MARS1	3.19	DTD1
3.21	PIGK	3.19	ATP2B1
3.21	RUVBL2	3.17	NIF3L1
3.2	LMO7	3.16	PDXDC1
3.19	PSMD13	3.15	UBLCP1
3.18	BCAS2	3.15	PTPN12
3.17	MGST1	3.14	IMPDH1
3.16	MSH2	3.14	RAB7A
3.14	KRAS	3.11	CLPX
3.14	PSMD12	3.1	BUB3
3.13	TXNRD1	3.1	SMCHD1
3.13	NIFK	3.1	ATP5MG
3.1	RTCB	3.09	MPRIP
3.1	H3-3A; H3-3B	3.08	KLC1
3.09	DHRS1	3.05	NUFIP2
3.07	PSMD6	3.04	CWC22
3.06	OSBPL3	3.04	SCFD1
3.05	GBP2	3.04	APOB
3.04	RAP2B	3.03	LIMS1
3.04	SNRPG	3	USP9X
3.04	BUD23	2.99	IFI16
3.03	DDX41	2.95	NCLN
3.03	TRIM25	2.95	RAP2B
3.03	SBF1	2.92	DCTN1
3.02	PTRH2	2.92	PLG
3.02	FHL1	2.91	CPT1A
3.01	PRMT1	2.91	PEX16
3.01	DRG1	2.9	FKBP3
3.01	BZW1	2.89	PGAM5
3.01	RPS19	2.88	DNAJC13
3	SYNJ2	2.88	CDC5L
3	SMCHD1	2.87	TRIM22
3	PELO	2.87	STT3B
2.99	HELZ2	2.84	CDK11A
2.99	CSK	2.84	IFIH1
2.98	EIF2S1	2.81	PRPF3
2.98	H1-5	2.79	IDH3B
2.98	LDHC	2.79	PRDX5
2.97	CLIC1	2.78	RTCB
2.97	MTDH	2.78	PHB1
2.96	IGHV1-45	2.78	NOP58
2.95	SUPT16H	2.77	FRA10AC1
2.94	MMTAG2	2.77	TXNRD1
2.93	CLPX	2.77	MYO1E
2.93	RANBP2	2.77	ARGLU1
2.93	DSEL	2.76	PSMD12
2.92	CMYA5	2.75	FHL1
2.91	S100A10	2.74	CEBPZ
2.9	ADRM1	2.73	CTBP2
2.9	PPP6C	2.73	ATP6V0A2
2.89	VAPA	2.72	LDHA
2.89	SMC3	2.72	BZW1
2.89	PSMD11	2.72	EIF3H
2.89	NDUFA10	2.72	SNRNP40
2.89	HIP1	2.71	RUVBL2
2.89	AP2A1	2.71	PDP1
2.88	RPA3	2.68	NAP1L1
2.86	IFI16	2.68	PNPLA6
2.86	AIFM2	2.68	ARHGAP5
2.85	PGM2L1	2.67	HDGFL3
2.84	TM9SF3	2.67	RAC1
2.83	NUP58	2.67	NDUFA5
2.83	DHCR7	2.67	RHEB
2.83	BUD13	2.66	BLVRA
2.83	PHB1	2.65	NDUFV2
2.82	CDC20	2.65	LGALS3BP
2.81	PANK4	2.65	OTUB1
2.81	GSN	2.63	OXSM
2.81	A2M	2.63	ATXN2L
2.8	IL22	2.63	FUT6
2.79	NRAS	2.62	DUSP12
2.79	ATP5MG	2.61	IGKV3-15
2.79	WDR83	2.59	SDHB
2.78	TRIM22	2.58	SDHA
2.77	IGKV4-1	2.57	PRDX3
2.76	TMA7	2.57	DLG5
2.76	STXBP3	2.56	MCM5
2.75	WTAP	2.56	ACAD9
2.73	SNTB2	2.54	SPCS3
2.73	PRKACA	2.53	AP2A1
2.73	MFAP1	2.53	TXNDC5
2.71	DNAJC21	2.52	MDK
2.71	STT3B	2.52	PHF3
2.69	ATP5MF	2.51	ADGRE5
2.69	SLC35B2	2.5	SRBD1
2.68	ANKFY1	2.5	RHBDD3
2.68	CTBP2	2.48	DYNC1I2
2.67	ARMC6	2.47	DCTD
2.66	HDLBP	2.47	IGKV4-1
2.66	YTHDF3	2.47	LGALS9
2.66	BRD2	2.47	CACNA1C
2.66	NFXL1	2.44	ARL3
2.65	CXXC4	2.43	RPA1
2.64	RBMX2	2.42	ERAP1
2.61	DHX15	2.41	E2F4
2.6	CLPP	2.4	PLOD2
2.59	ESYT1	2.4	XPOT
2.59	ERCC2	2.4	PHACTR3
2.57	NXF1	2.4	GIMAP8
2.57	KIF1C	2.39	DHRS2
2.55	TAOK1	2.38	HIP1
2.54	CDS2	2.37	FARSB
2.53	AHSG	2.36	GVINP1
2.53	UTP3	2.34	SEL1L
2.52	PLAA	2.34	SRPRB
2.52	NNT	2.33	CD2BP2
2.52	MTHFD1L	2.32	NDUFS3
2.52	CLEC16A	2.31	C17orf75
2.51	AVEN	2.31	ARHGAP23
2.5	HRNR	2.3	APOL2
2.5	UBE3A	2.28	RPL18A
2.5	RPL24	2.26	MYO1B
2.5	DNAH8	2.25	HACD3
2.49	NDUFA5	2.23	AVEN
2.48	HNRNPH3	2.22	XPO7
2.48	HBD	2.21	C19orf53
2.47	CHAF1B	2.2	H1-5
2.46	G3BP1	2.19	NUP93
2.45	AGPS	2.17	CCDC66
2.44	SLIT2	2.16	AP2M1
2.44	NSUN6	2.16	RAD21
2.43	HMGA2	2.13	GPRASP3
2.42	CANX	2.13	AP3B2
2.41	HNRNPK	2.12	SLC25A13
2.41	OCIAD2	2.12	ZNF593
2.38	USP18	2.12	ASAP2
2.38	RBMX	2.1	LRRFIP2
2.37	PDHX	2.09	PXN
2.37	PRPF3	2.09	RABL6
2.36	MPDU1	2.09	CCDC78
2.36	RPL34	2.07	STK25
2.35	FIP1L1	2.06	CLK3
2.34	MAP4K4	2.06	CPNE2
2.34	NDUFS3	2.06	DARS1
2.34	CPNE2	2.04	AHNAK
2.34	ARHGAP18	2.03	ACAD8
2.33	OXSR1	2.01	LAMB3
2.33	CLCC1	1.99	PTN
2.33	SORCS2	1.97	CYB5R1
2.33	LRGUK	1.96	AP3M1
2.32	TKT	1.95	PGM1
2.31	DLD	1.95	UQCRFS1P1
2.31	TCHP	1.95	PTCH2
2.3	TWF1	1.95	SAT1
2.29	RNH1	1.94	PARD3
2.28	LYPLA2	1.91	NUP188
2.27	CPSF7	1.9	CCDC175
2.27	FN1	1.89	IGLV3-10
2.27	RAPGEF5	1.87	KIF4A
2.27	COLGALT1	1.87	TINF2
2.26	CBR3	1.87	DYNC2H1
2.25	IDH3B	1.81	AKAP12
2.25	ARPC5	1.8	ATOSB
2.25	SCAMP3	1.78	AZIN2
2.25	ALB	1.77	XRCC5
2.24	EEF1B2	1.76	MACF1
2.24	HABP4	1.75	RIOK1
2.24	SDCBP	1.73	TKT
2.23	IPO9	1.72	STOM
2.23	ZC3H4	1.71	THOC3
2.23	TMEM97	1.71	MTDH
2.23	SPPL3	1.7	MBTPS2
2.23	IGLV8-61	1.66	SLCO4C1
2.23	OTOA	1.63	RPL36A
2.2	PPP2R1A	1.62	PCGF6
2.2	TOGARAM2	1.62	POGLUT2
2.2	DYNC1LI2	1.6	CACYBP
2.19	INCENP	0	PSAP
2.18	CCDC175	0	NDUFA6
2.17	ACIN1	0	DDX41
2.16	HNRNPCL1	0	CSRP2
2.16	ORC2	0	UBR4
2.15	SRSF9	0	CNBP
2.14	PSME4	0	LIMS4
2.13	CLIC4	0	AGPAT4
2.13	ZNF106	0	TMPO
2.11	PARD3	0	SEPTIN9
2.11	GMPS	0	RBM4B
2.1	OGA	0	HELZ2
2.09	PICALM	0	MYBBP1A
2.09	ESR1	0	CHD3
2.08	CYLD	0	PICALM
2.07	TSSC4	0	CCDC137
2.06	HACD3	0	DYNC1LI2
2.06	EIF2D	0	FCRL5
2.04	BDH1	0	ARHGEF6
2.03	PABPC4	0	ACOT9
2.02	CCDC47	0	PPP2R5E
2.02	XIAP	0	AGO2
2.02	SLFN13	0	MTF2
2.01	DDX47	0	PLEKHG1
2.01	HNRNPLL	0	ABCF3
2.01	PHF3	0	ACADVL
2.01	NOD1	0	USP14
2.01	ARHGAP11A	0	SP100
2.01	TRAPPC5	0	RAB3GAP2
2	SARS2	0	CHCHD2P9
2	SDAD1	0	PSMD10
1.99	TIMM50	0	RPL15
1.98	PXN	0	PRSS1
1.95	ITPR3	0	HEATR5B
1.94	SQSTM1	0	ACAP1
1.94	PRAME	0	CASTOR1
1.94	GEMIN4	0	KANK4
1.92	SRPRB	0	GANAB
1.91	NOC3L	0	CAVIN1
1.89	RBM15	0	ALPK2
1.89	EXOC2	0	METAP2
1.89	PPP4R4	0	CLASP2
1.88	CASP6	0	ESCO2
1.85	DTNB	0	ETF1
1.84	IL7	0	FAM120A
1.84	IL21	0	OSBPL8
1.84	CIR1	0	TAF6L
1.84	APRT	0	RCBTB2
1.83	PLSCR5	0	TRAF2
1.83	CD70
1.82	MINK1
1.81	EIF4E
1.79	CD2BP2
1.76	PRKCSH
1.76	KNL1
1.76	CBLN1
1.75	RALA
1.71	GSK3B
1.69	HADHA
1.68	UQCRFS1
1.68	CIB4
1.66	CTSB
1.66	SEC23B
1.65	SOS2
1.64	NQO1
1.64	CMTR2
1.62	DDX54
1.62	MECP2
1.61	SNAPC1
0	SLC39A7
0	ACADVL
0	NDUFA6
0	UTP18
0	ABHD12
0	KANK2
0	SNX27
0	DHX36
0	TLN1
0	CNBP
0	RAB3GAP1
0	MTMR4
0	OSBP
0	TJP2
0	NOP56
0	MALSU1
0	EDC3
0	PALS1
0	ADAR
0	CXXC1
0	PDS5B
0	RRP12
0	CACHD1
0	MFSD6
0	P2RX6
0	ORC4
0	ASL
0	ZC3H11B
0	CWC22
0	DDX10
0	RB1
0	NDUFS2
0	C16orf87
0	SCD5
0	CCNK
0	CCDC124
0	JRKL
0	USP32
0	NRDE2
0	USP39
0	PMS2
0	DROSHA
0	MICOS13
0	S100A9
0	MKI67
0	NUP160
0	CEP250
0	GRAMD1C
0	CCDC30
0	MYO15A
0	MIDEAS
0	BAG3
0	PPIH
0	TBC1D5
0	AHI1
0	KMT2A
