# Supplementary material for: Chromobox protein homolog 7 suppresses the stem-like phenotype of glioblastoma cells by regulating the myosin heavy chain 9-NF-κB signaling pathway
Source: Cell Death Discov. 2025 Feb 23;11:74. doi: 10.1038/s41420-025-02362-7 (PMC11847914; doi:10.1038/s41420-025-02362-7)
Supplement: Supplementary file 3 — Table S2 [file 41420_2025_2362_MOESM3_ESM.xlsx]

## Sheet: Sheet1
Supplementary Table 2. Primers for qPCR
Gene	Forward	Reverse
CBX7	GCGTGCGGAAGGGTAAAGT	GCTTGGGTTTCGGACCTCTC
MYH9	CCATGAGGATTATGGGCATC	ATCCCGTCCCACCTTGAT
CCL19	TACATCGTGAGGAACTTCCACT	CTGGATGATGCGTTCTACCCA
CCL21	GTTGCCTCAAGTACAGCCAAA	AGAACAGGATAGCTGGGATGG
CSCL1	GTTGCTGGTCACATTCCTCC	GTTGCTGGTCACATTCCTGG
CXLL13	GTTGCTGGTCACATTCCTGG	GCAGGTAATCCCAAAAGCGAC
ILB	TATGGCAAAAGCGGACAAGG	CTTCGCAACATCACCAATGGA
CD14	GACCTAAAGATAACCGGCACC	GCAATGCTCAGTACCTTGAGG
DNMT3A	CCGATGCTGGGGACAAGAAT	CCCGTCATCCACCAAGACAC
DNMT3B	CCCAGCTCTTACCTTACCATCG	GGTCCCCTATTCCAAACTCCT
DNMT1	CCTAGCCCCAGGATTACAAGG	ACTCATCCGATTTGGCTCTTTC
GAPDH	TGTTGCCATCAATGACCCCTT	CTCCACGACGTACTCAGCG
