# Supplementary material for: Chromobox protein homolog 7 suppresses the stem-like phenotype of glioblastoma cells by regulating the myosin heavy chain 9-NF-κB signaling pathway
Source: Cell Death Discov. 2025 Feb 23;11:74. doi: 10.1038/s41420-025-02362-7 (PMC11847914; doi:10.1038/s41420-025-02362-7)
Supplement: Supplementary file 4 — Table S3 [file 41420_2025_2362_MOESM4_ESM.xlsx]

## Sheet: Sheet1
Supplementary Table 3. Antibodies and compounds
Antigen	Catalog	Brand	Dilution
CBX7	ab91431	ABCAM	1:500 for WB; 5ug/ml for IP; 1:500 for IHC
MYH9	ab241068	ABCAM	1:1000 for WB; 2ug/ml for IP; 1:500 for IHC
CD44	ab254530	ABCAM	1:1000 for WB
ALDH1A3	ab308526	ABCAM	1:1000 for WB
HA	ab9110	ABCAM	1:5000 for WB
Normal Mouse IgG	ab188776	ABCAM	1ug/ml for IP
SOX2	2306S	CST	1:500 for WB
Flag	14793	CST	1:5000 for WB; 2ug/ml for IP
Myc	2276	CST	1:1000 for WB; 2ug/ml for IP
IKBa	4812	CST	1:1000 for WB
p-IKBa	2859	CST	1:1000 for WB
p65	8242	CST	1:1000 for WB
p-P65	3033	CST	1:1000 for WB
DNMT3B	57868	CST	1:1000 for WB
DNMT3A	3598	CST	1:1000 for WB
DNMT1	5032	CST	1:1000 for WB
Tubulin	10068-1-AP	Proteintech	1:600 for WB
Compound	Catalog	Brand	Final concentration
5-Aza-CdR	HY-A0004	MCE	1ug/ml
CHX	HY-12320	MCE	1ug/ml
RB3	HY-139514	MCE	3ug/ml
Blebbistain	HY-13441	MCE	4ug/ml
MG132	HY-13259	MCE	1ug/ml
DMSO	67-68-5	MERCK	1ug/ml
CQ	HY-D2119	MCE	1ug/ml
TNF-α (31-45)	HY-P1860	MCE	1ug/ml
