# Supplementary material for: Chromobox protein homolog 7 suppresses the stem-like phenotype of glioblastoma cells by regulating the myosin heavy chain 9-NF-κB signaling pathway
Source: Cell Death Discov. 2025 Feb 23;11:74. doi: 10.1038/s41420-025-02362-7 (PMC11847914; doi:10.1038/s41420-025-02362-7)
Supplement: Supplementary file 5 — Table S4 [file 41420_2025_2362_MOESM5_ESM.xlsx]

## Sheet: Sheet1
Supplementary Table 4. Methylation primer sequence
1S	CGACGCCGGGCTCCCAGTGAGGAATGGAGGCGCGTTAGCG
2S	CGCGGCGGCAAAATCCGTCCCCGGGAGGGCCCG GGACCTCAGCTCCACCGCGGCCGCTCCTGCCGCGAACG
3S	CGCCGCGGAGAAGGCCGGATTAGGGAGAC CTCGGCCCTGCGACGTCCGGACACG
4S	CGCGGCCCCGCAGCTCCGCCCCCGGCCCGGCCCGGCCCCGGGCCCGCTCGCCCGCCGCCCCG
